# Supplementary material for: Osmoregulation in the estuarine diamond-backed terrapin across a broad range of naturally occurring salinities
Source: Biol Open. 2025 Jun 30;14(6):bio062072. doi: 10.1242/bio.062072 (PMC12264734; doi:10.1242/bio.062072)
Supplement: Dataset 1. [file biolopen-14-062072-Dataset1.csv]

Code	Date	Season	Tw	Salinity	Sex	SCL	Osmolality	Sodium	Chloride	Potassium	Urea	Glucose	TotalProtein
CJK	4/29/2021	breeding	25.5	28	F	136	413	149	101	4.4	89.96	81	5.2
BPV	4/29/2021	breeding	21.4	29	M	97	353.5	149	105	4	59.26	94	3
CJL	4/29/2021	breeding	25.5	28	F	119	349	157	107	5.3	30.35	120	3.2
CJM	4/29/2021	breeding	25.5	28	M	103	351.5	156	111	5.3	33.2	137	3.3
BPX	4/29/2021	breeding	21.4	29	M	105	394	157	112	4.2	66.76	149	2.3
CMO	5/13/2021	breeding	18.29	22	M	105	335.5	157	121	3.9	24.28	59	1.8
CNP	5/13/2021	breeding	18.29	22	F	116	334.5	159	120	3.2	18.56	60	2
CPQ	5/20/2021	breeding	25.5	30	F	148	362.5	176	140	4.7	16.42	79	3.7
CPV	5/20/2021	breeding	22.9	30	M	109	385.5	177	138	4.6	33.2	100	2.7
CQV	5/28/2021	breeding	23.8	39	F	151	358	161	128	3.9	40.7	51	2.8
CQX	5/28/2021	breeding	23.8	39	M	105	357	159	129	4.4	49.62	53	2.4
CVX	6/10/2021	breeding	25	26	F	131	319	155	119	3.7	13.92	55	2.5
CVW	6/10/2021	breeding	25	26	M	111	320	153	122	4.1	31.42	83	1.7
HIK	7/13/2021	post-breeding	28	23	M	109	353.5	153	117	3.4	36.77	112	2.5
HJP	7/14/2021	post-breeding	29.2	23	F	151	329.5	156	117	3.7	29.27	55	2.6
HKL	7/15/2021	post-breeding	29.4	23	M	112	359	158	115	4.3	36.41	148	3.2
HKP	7/20/2021	post-breeding	27.9	21	M	114	341.5	153	110	4.2	33.2	67	3.2
HKO	7/20/2021	post-breeding	27.9	21	M	112	316.5	148	108	4.5	27.13	79	2.8
HKW	7/21/2021	post-breeding	28.7	23	M	112	312	139	110	3.8	26.06	88	1.5
HLO	7/29/2021	post-breeding	28.4	15	F	145	302	165	123	4.8	20.35	75	2.8
HLP	7/29/2021	post-breeding	28.4	15	M	120	264	177	125	4.9	32.49	85	2.5
HLV	8/3/2021	post-breeding	27	13	F	154	312.5	148	107	4.4	13.92	108	2.1
HMO	8/11/2021	post-breeding	28.2	10	M	109	301.5	145	101	4.5	20.71	145	2.3
HNQ	8/12/2021	post-breeding	30	9	F	141	320.5	162	128	4.5	43.91	74	2.5
HMX	8/12/2021	post-breeding	30	9	F	150	306	151	108	3.8	11.78	74	1.9
HPQ	8/31/2021	post-breeding	29.9	21	F	110	331	147	112	4	34.63	67	1.9
HQV	9/8/2021	post-breeding	26.8	29	M	97	343.5	145	109	4.4	34.63	131	2.5
IJV	10/1/2021	post-breeding	26.6	24	F	175	297	147	108	3.8	8.93	83	2.5
JNX	5/18/2022	breeding	22.8	29	M	110	320.5	149	116	3.9	32.84	53	1
JNW	5/18/2022	breeding	22.8	29	M	111	360.5	156	125	3.6	64.97	72	1.2
JQV	5/20/2022	breeding	23.2	33	M	115	326	151	115	5.5	22.13	50	2
JQW	5/20/2022	breeding	23.2	33	F	137	318	150	112	4.4	17.85	67	1.9
KMP	5/25/2022	breeding	28.1	24	F	139	330	178	137	5.1	15.71	71	3.3
KOU	6/15/2022	breeding	27.2	25	F	111	383.5	165	132	4.2	55.34	116	2.5
KQX	6/17/2022	breeding	27.4	27	F	150	355.5	170	139	3.7	16.78	55	1.3
KVW	7/1/2022	post-breeding	27.8	31	F	152	366.5	170	124	4.9	34.27	77	3.2
KVX	7/1/2022	post-breeding	27.8	31	F	158	380.5	168	131	4.1	41.77	96	2
